# Supplementary material for: Isolation and Identification of Secondary Metabolites Produced by Phytopathogenic Fungus Corynespora cassiicola from Hevea brasiliensis
Source: Molecules. 2022 Oct 29;27(21):7360. doi: 10.3390/molecules27217360 (PMC9657256; doi:10.3390/molecules27217360)
Supplement: Supplementary file 1 [file molecules-27-07360-s001.zip]

Archive with 1 entries (1 files):
- molecules-1985554-supplementary.pdf
